# Supplementary material for: Self-Supported Co3O4@Mo-Co3O4 Needle-like Nanosheet Heterostructured Architectures of Battery-Type Electrodes for High-Performance Asymmetric Supercapacitors
Source: Nanomaterials (Basel). 2022 Jul 7;12(14):2330. doi: 10.3390/nano12142330 (PMC9324492; doi:10.3390/nano12142330)
Supplement: Supplementary file 1 [file nanomaterials-12-02330-s001.zip]

Archive with 1 entries (1 files):
- nanomaterials-1806251-supplementary.pdf
